# Supplementary material for: A Qualitative Evaluation of the eaTracker® Mobile App
Source: Nutrients. 2018 Oct 9;10(10):1462. doi: 10.3390/nu10101462 (PMC6213652; doi:10.3390/nu10101462)
Supplement: Supplementary file 1 [file nutrients-10-01462-s001.zip]

Archive with 1 entries (1 files):
- nutrients-356411-supplementary.docx
